# Supplementary material for: The Impact of GLP-1 RAs and DPP-4is on Hospitalisation and Mortality in the COVID-19 Era: A Two-Year Observational Study
Source: Biomedicines. 2023 Aug 18;11(8):2292. doi: 10.3390/biomedicines11082292 (PMC10452157; doi:10.3390/biomedicines11082292)
Supplement: Supplementary file 1 [file biomedicines-11-02292-s001.zip]

Archive with 1 entries (1 files):
- biomedicines-2552584-supplementary.pdf
